# Supplementary material for: Prediction of early vascular cement leakage following percutaneous vertebroplasty in spine metastases: the Peking University First Hospital Score (PUFHS)
Source: BMC Cancer. 2021 Jul 2;21:764. doi: 10.1186/s12885-021-08503-2 (PMC8254210; doi:10.1186/s12885-021-08503-2)
Supplement: Supplementary file 1 — Additional file 1. [file 12885_2021_8503_MOESM1_ESM.xlsx]

## Sheet: Sheet1
The clinical calculator of a formula calculating the probability of vascular cement leakage in spine metastasis patients treating with percutaneous vertebroplasty
Instructions: select results for each variable below using the information described in brackets.
Variables	Values
Primary cancer types (Slow growth=1; Moderate growth=2; Rapid growth=3)	3		1
Number of treated vertebrae levels(1=1; 2=2; 3=3; ≥4=4)	1		2
Vertebrae collapse (No collapse=1; Less than 50%=2; More than 50%=3)	3		3
	0.117655		4
The in-hospital mortality	0.105269
